# Supplementary material for: Immunopharmacological Activities of Luteolin in Chronic Diseases
Source: Int J Mol Sci. 2023 Jan 21;24(3):2136. doi: 10.3390/ijms24032136 (PMC9917216; doi:10.3390/ijms24032136)
Supplement: Supplementary file 1 [file ijms-24-02136-s001.zip]

Archive with 1 entries (1 files):
- ijms-2144615-supplementary.pdf
